# Supplementary material for: A Systematic Review of Soil Properties to Support Mycotoxin Model Development with In-Field Soil Sensing
Source: Sensors (Basel). 2026 Jun 25;26(13):4044. doi: 10.3390/s26134044 (PMC13364116; doi:10.3390/s26134044)
Supplement: Supplementary file 1 [file sensors-26-04044-s001.zip]

Archive with 6 entries (6 files):
- Figure S1.png
- Figure S2.png
- Figure S3.png
- Table S1.xlsx
- Table S2.xlsx
- Table S3 PRISMA Checklist.pdf
