# Supplementary material for: A Systematic Review of Soil Properties to Support Mycotoxin Model Development with In-Field Soil Sensing
Source: Sensors (Basel). 2026 Jun 25;26(13):4044. doi: 10.3390/s26134044 (PMC13364116; doi:10.3390/s26134044)
Supplement: Supplementary file 1 [file sensors-26-04044-s001.zip › Table S1.xlsx]

## Sheet: Table S1
	pH	pH	pH	EC	EC	EC	EC	EC	Water content	Water content	Water content	Water content	Water content	Water content	Water content	Water content	Water content	Temperature	Temperature	Temperature
Citation	pH meter	Online Database	ND	EC meter	EC bridge	Online Database	EC sensor	ND	Drying	Moisture Meter	Weighing	Pressure plate apparatus	Dessicators	Depth of the First Horizon	Soil humidity sensor	Online Database	ND	Soil temperature sensor	Soil thermometer	Online Database
Abdulsada et al. (2023)											x
Ain et al. (2025)			x					x
Akinola et al. (2023)	x
Azarbad et al. (2020)			x														x
Azarbad et al. (2022)											x
Bai et al. (2022)	x			x													x
Bello et al. (2021)	x			x
Branstad-Spates et al. (2023)		x				x										x
Castano-Duque et al. (2023)		x				x										x
Castano-Duque et al. (2025)		x				x										x
Chen et al. (2021)	x								x
Chen et al. (2023)a	x			x														x
Chen et al. (2023)b	x
Chen et al. (2024)a	x
Chen et al. (2024)b	x								x
Cruz et al. (2020)	x								x
Cui et al. (2022)	x								x
Deng et al. (2021)	x
Dessalegn et al. (2023)	x											x
Ding et al. (2021)	x			x
Dou et al. (2025)	x
Erhunmwunse et al. (2023)	x
Gachoki et al. (2025)		x														x				x
Gagiu et al. (2021)															x
Gagiu et al. (2025)															x
Gao et al. (2022)	x
Garcia-Lopez et al. (2024)									x
Ghini et al. (2016)	x			x
Gu et al. (2025)	x
Guo et al. (2024)	x								x
Hartwig et al. (2025)											x
Horn (2005)									x
Hou et al. (2021)	x			x
Hu et al. (2025)	x			x
Iqbal et al. (2022)	x
Jaime-Garcia & Cotty (2010)																		x
Jia et al. (2021)															x			x
Jiang et al. (2024)	x
Jin et al. (2021)			x
Kerry et al. (2022)									x
Komorek et al. (2024)	x
Kuncheva et al. (2023)	x												x
Legrand et al. (2018)	x
Li et al. (2020)	x			x
Li et al. (2022)	x
Li et al. (2023)a	x
Li et al. (2023)b	x
Li et al. (2023)c	x			x					x
Li et al. (2023)d	x
Li et al. (2025)	x								x
Liu et al. (2018)	x			x
Liu et al. (2020)	x
Liu et al. (2023)	x
Liu et al. (2024)a	x									x									x
Liu et al. (2024)b	x
Lu et al. (2022)	x						x		x									x
Luo et al. (2025)	x								x
Lupwayi et al. (2022)			x
Ma et al. (2021)	x
Ma et al. (2024)	x
Meng et al. (2023)	x
Meng et al. (2024)	x
Morellos et al. (2025)			x	x
Müller et al. (2011)														x
Muñoz et al. (2017)	x								x
Muñoz et al. (2022)	x								x									x
Mutai et al. (2025)a			x
Mutai et al. (2025)b	x								x
Nan et al. (2020)	x								x
Neog et al. (2022)															x				x
Schiro et al. (2018)															x
Šeremeši´c et al. (2024)			x
Shrestha et al. (2021)																		x	x
Siczek et al. (2024)	x
Sindhu et al. (2024)	x								x
Smith et al. (2016)		x
Smith et al. (2019)								x
Song et al. (2022)			x
Song et al. (2023)a	x
Song et al. (2023)b	x																x
Song et al. (2025)	x			x					x
Sun et al. (2022)a	x			x							x
Sun et al. (2022)b	x								x
Sun et al. (2022)c	x
Sun et al. (2023)	x
Tian et al. (2023)			x
Ullah et al. (2023)	x
Wang et al. (2020)a	x								x
Wang et al. (2020)b	x								x
Wang et al. (2023)	x			x
Wang et al. (2025)	x
Wei et al. (2023)	x
Wolny-Koładka et al. (2022)	x			x
Wu et al. (2022)	x			x
Xie et al. (2022)	x
Xiong et al. (2024)	x			x					x
Xu et al. (2022)a	x
Xu et al. (2022)b	x			x					x
Yang et al. (2020)	x								x
Yang et al. (2022)	x								x
Yang et al. (2023)	x			x							x
Yang et al. (2024)	x
Ye et al. (2020)	x
Yin et al. (2025)							x								x			x
Yuan et al. (2024)			x
Zhang et al. (2016)			x	x
Zhang et al. (2020)a	x								x
Zhang et al. (2020)b	x								x										x
Zhang et al. (2021)			x
Zhang et al. (2022)a	x
Zhang et al. (2022)b	x																x		x
Zhang et al. (2023)	x								x									x
Zhang et al. (2024)a									x
Zhang et al. (2024)b	x								x
Zhou et al. (2024)	x
Zong et al. (2024)	x
Zou et al. (2024)			x														x
