# Supplementary material for: A Systematic Review of Soil Properties to Support Mycotoxin Model Development with In-Field Soil Sensing
Source: Sensors (Basel). 2026 Jun 25;26(13):4044. doi: 10.3390/s26134044 (PMC13364116; doi:10.3390/s26134044)
Supplement: Supplementary file 1 [file sensors-26-04044-s001.zip › Table S2.xlsx]

## Sheet: SENSORS
SENSOR MODEL NAME	PROPERTIES MEASURED				METHODOLOGY				COMMUNICATION PROTOCOL	MIN POWER SUPPLY	MAX POWER SUPPLY	RESPONSE TIME	PRICE	COMPANY	REFERENCE
	TEMPERATURE	MOISTURE	EC	PH	TEMPERATURE	MOISTURE	EC	PH
JXCT 7in1	x	x	x	x	ND	TDR	TDR	ND	RS485 Modbus	12V DC	24V DC	<1 s	US$ 267	JXCT	Soetedjo and Hendriarianti 2023, Kishor 2024
JXCT JXBS 3in1	x	x	x		ND	Capacitance	Resistance	\	RS485 Modbus	12V DC	24V DC	<1 s	~ US$ 100	JXCT	Aditya 2025
T-Higrow		x			\	Capacitance	\	\	-	-	-	-	8.80€	-	Abdelal 2024
DS18B20	x				Band-gap	\	\	\	1-Wire bus	3.3V DC	5V DC	750 ms	7.90€	MAXIM Integrated	Soetedjo and Hendriarianti 2023, Oates 2016, Mühlbauer 2022, Bierer 2023, Kovalchuk 2020, Comegna 2025, Todd 2025
FC28		x			\	Resistance	\	\	-	3.3V DC	5V DC	-	~ 4€	DFRobot	Soetedjo and Hendriarianti 2023
TDT SI.99 Aquaflex	x	x			ND	TDT	\	\	-	6.0V DC	26V DC	<1 s	-	Aquaflex	Poltoradnev 2016
SDI-12		x			\	FDR	\	\	SDI-12	5.5V DC	15V DC	-	-	Technical University of Cartagena, Spain	González-Teruel 2019
5TE	x	x	x		Thermistor	FDR	FDR	\	Serial/SDI-12	3.6V DC	15V DC	<200 ms	-	METER Group	Zemni 2019, Kanso 2020, Vera 2022
WET	x	x	x		ND	FDR	FDR	\		6V DC	10V DC	-	-	Delta-T Devices Ltd.	Zemni 2019, Alhadchiti 2025
EC-5		x			\	FDR	\	\	-	2.5V DC	3.6V DC	-	US$ 200–260	METER Group	Kanso 2020, Bañón 2022, Wu 2014, Iwata 2017, Bean 2018, Cao 2023
EC-20		x			\	FDR	\	\	-	2.5V DC	5V DC	-	-	METER Group	Dominguez-Nino 2019
MEC10	x	x	x		ND	FDR	FDR	\	RS485 Modbus	A: 3.6V DC B: 1.3V DC C: 12V DC	A: 30V DC B: 5.6V DC C: 30V DC	-	-	Dalian Endeavour Technology Co.	Aziz 2021
CRS 1000		x			\	CRN	\	\	-	6V DC	26V DC	-	-	Hydroinnova	Heistermann 2022
CRS 1000-B		x			\	CRN	\	\	-	6V DC	26V DC	-	-	Hydroinnova	Heistermann 2022
CRS 2000-B		x			\	CRN	\	\	-	-	-	-	-	Hydroinnova	Heistermann 2022
B-E1-4		x			\	CRN	\	\	-	-	-	-	-	Lab-C	Heistermann 2022
CS655	x	x	x		Thermistor	TDR	TDR	\	SDI-12	6V DC	18V DC	603 ms	-	Campbell Scientific	Salehin 2025, Vera 2022
CS650	x	x	x		Thermistor	TDR	TDR	\	SDI-12	6V DC	18V DC	603 ms	-	Campbell Scientific	Chavanne and Frangi 2024
CS616		x			\	TDR	\	\	-	5V DC	18V DC	-	-	Campbell Scientific	Chavanne and Frangi 2024, de Vos 2021
TRIME-PICO64/32	x	x	x		ND	TDR	TDR	\	SDI-12	7V DC	24V DC	-	-	IMKO Micromodultechnik GmbH	Chavanne and Frangi 2024
SMT100	x	x			ND	TDR	\	\	SDI-12/RS485 Modbus	0V DC	10V DC	-	-	Truebner GmbH	Chavanne and Frangi 2024
TDR-100		x	x		\	TDR	TDR	\	-	-	-	-	-	-	Neog 2022
Niphargus-ADT7410/20	x				Band-gap	\	\	\	I2C bus	2.7V DC	5.5V DC	-	~ 20€	Analog Devices	Burlet 2015
SLT5006	x	x	x		K Diode	Capacitance	Resistance	\	UART	3.0V DC	6.0V DC	-	-	Murata	Lin 2022
HT-01DV	x	x			Band-gap	Capacitance	\	\	I2C bus/PDM	-	-	15–25 s for temperature 10 s for moisture	-	MiCo snp	Lin 2022
WaterScout SMEC 300	x	x	x		Thermistor	Capacitance	Resistance	\	Time-division Multiplexing	3V	3V	-	US$ 219	Spectrum Technologies	Chandel 2024, Adla 2020, Salman 2021
10HS		x			\	Capacitance	\	\	-	3V DC	15V DC	-	-	METER Group	Fares 2016, Domínguez-Niño 2019, Vera 2022
single-depth Sensoterra		x			\	Impendance	\	\	LoRaWan	3V DC	3V DC	-	-	Sensoterra BV	Peddinti 2020, Chavanne and Frangi 2024
SKU:SEN0193		x			\	Capacitance	\	\	Analog Output	3.3V DC	5.5V DC	-	< 10€	DFRobot	Ahmad 2022
WaterScout SM100		x			\	Capacitance	\	\	-	2.7V DC	5.5V DC	-	US$ 89	Spectrum Technologies	Adla 2020, Salman 2021
YL100		x			\	Resistance	\	\	-	3.3V DC	5V DC	-	US$ 3.89	Electronicfans	Adla 2020
YL69		x			\	Resistance	\	\	-	3.3V DC	5V DC	-	US$ 2.11	Kitsguru	Adla 2020
ThetaProbe ML3	x	x			Thermistor	Capacitance	\	\	Analog Output	5V DC	14V DC	-	US$ 516.33	Delta-T Devices Ltd.	Adla 2020, Vera 2022
Thetaprobe ML2X		x			\	Impendance	\	\	-	5V DC	15V DC	<0.5 s	~ US$ 1000	Delta-T Devices Ltd.	Wilson 2020
SM300	x	x			Thermistor	Capacitance	\	\	Analog Output	5V DC	14V DC	-	-	Delta-T Devices Ltd.	El-Naggar 2020
TDR SoilVue 10	x	x	x		Thermistor	TDR	TDR	\	SDI-12	9V DC	36V DC	-	-	Campbell Scientific	Chavanne and Frangi 2024, Vera 2022
TEROS 54	x	x			ND	FDR	\	\	Serial/SDI-12	4V DC	24V DC	-	-	METER Group	Chavanne and Frangi 2024
TEROS 12	x	x	x		Thermistor	FDR	Resistance	\	Serial/SDI-12	4V DC	15V DC	-	-	METER Group	Vera 2022, Ramson 2021, Kumari 2025
TEROS 10		x			\	Capacitance	\	\	-	3V DC	15V DC	10 ms	163	METER Group	De Clercq 2025
STEMMA		x			\	Capacitance	\	\	I2C bus	3V DC	5V DC	-	US$ 7.50	Adafruit	Yin 2021, Faqir 2024, Vats 2024
UGT582		x			\	Ultrasonic	\	\	-	10V DC	30V DC	<450 ms	US$ 173	IFM electronic	Faqir 2024
200SS WATERMARK		x			\	Resistance	\	\	SDI-12	2.5V DC	5V DC	-	-	Irrometer Company	Zinkernagel 2020, Bondesan 2023, Bierer 2023, Kovalchuk 2020, Janssens 2024, Salman 2021
TDR 315 H	x	x	x		Thermistor	TDR	TDR	\	SDI-12	3.5V DC	15V DC	-	US$ 322 – 331	Acclima, Inc.	Vera 2022
TDR 315 L	x	x	x		Thermistor	TDR	TDR	\	SDI-12	6V DC	15V DC	-	-	Acclima, Inc.	Wilson 2020
TDR 310 H	x	x	x		Thermistor	TDR	TDR	\	SDI-12	3.5V DC	15V DC	-	US$ 322 – 332	Acclima, Inc.	Vera 2022, Todd 2025
CS650	x	x	x		Thermistor	Capacitance	Resistance	\	Serial/SDI-12	6V DC	18V DC	-	-	Campbell Scientific	Vera 2022
Acc TDT SDI-12		x			\	TDT	\	\	SDI-12	6V DC	15V DC	-	-	Acclima, Inc.	Vera 2022, Evett 2020
VH400		x			\	Capacitance	\	\	-	3.5V DC	20V DC	-	US$ 44.95 – 61.95	Vegetronix, Inc.	Vera 2022, Palakshappa 2023, Todd 2025
AquaFlex	x	x			ND	TDT	\	\	-	-	-	-	-	OnFarm Data Ltd.	Vera 2022
GroPoint Lite/Profile	x	x			ND	TDT	\	\	SDI-12/RS485 Modbus	6V DC	14V DC	-	-	RioT Technology Corp.	Vera 2022
EnviroSCAN		x	x		\	FDR	FDR	\	SDI-12	-	-	-	-	Sentek Sensor Technologies	Vera 2022, Wilson 2020
Drill & Drop	x	x	x		ND	FDR	ND	\	SDI-12/RS232/RS485 Modbus	-	-	-	US$ 1,200 - 2,500	Sentek Sensor Technologies	Vera 2022
AquaCheck	x	x			ND	Capacitance	\	\	SDI-12	5V DC	14V DC	-	~ 464.10€	AquaCheck, Pty Ltd.	Vera 2022
EnviroPro	x	x	x		ND	Capacitance	ND	\	SDI-12	7V DC	16V DC	-	-	Entelechy Pty Ltd.	Vera 2022
Hydraprobe	x	x	x		Thermistor	Impendance	Impendance	\	SDI-12/RS485 Modbus	9V DC	20V DC	-	US$ 545	Stevens Water Monitoring	Vera 2022, Wilson 2020
Hydraprobe II	x	x	x		Thermistor	Impendance	Impendance	\	SDI-12	9V DC	20V DC	-	US$ 545	Stevens Water Monitoring	Wilson 2020
PR2 Profile		x			\	Capacitance	\	\	Analog Output	5.5V DC	15V DC	-	-	Delta-T Devices Ltd.	Vera 2022
LM393		x			\	Resistance	\	\	Analog Output	3.3V DC	5V DC	-	US$ 13.95	AZ-Delivery Vertriebs GmbH	Mühlbauer 2022
GS3	x	x	x		Thermistor	Capacitance	Resistance	\	Serial TTL/SDI-12	3.6V DC	15V DC	150 ms	-	Campbell Scientific	Banon 2021
EM500-SMTC	x	x	x		Thermistor	Capacitance	ND	\	LoRaWan/Milesight D2D	-	-	-	~ 450€	Milesight	Belli 2025
PM-IO-5-SM LoRaWAN IO module	x	x	x		ND	Capacitance	ND	\	LoRaWan	2.5V DC	3.5V DC	-	~ 70€	Tinovi	Jamshidi 2025
Atech 8in1 soil sensor	x	x	x	x	ND	ND	ND	ND	RS485	5V DC	24V DC	-	-	Atech Sensor	Shahab 2025
THERM200	x				Band-gap	\	\	\	-	-	-	-	-	-	Todd 2025
	36	60	26	2

## Sheet: METHODS
SENSOR MODEL NAME	METHODOLOGY
	TEMPERATURE				MOISTURE									EC					PH
	Thermistor	Band-gap	K Diode	ND	Resistance	Capacitance	TDR	TDT	FDR	Impendance	CRN	Ultrasonic	ND	Resistance	TDR	FDR	Impendance	ND	ND
JXCT 7in1				x			x								x				x
JXCT JXBS 3in1				x		x												x
T-Higrow						x
DS18B20		x
FC28					x
TDT SI.99 Aquaflex				x				x
SDI-12									x
5TE	x								x							x
WET				x					x							x
EC-5									x
EC-20									x
MEC10				x					x							x
CRS 1000											x
CRS 1000-B											x
CRS 2000-B											x
B-E1-4											x
CS655	x						x								x
CS650	x						x								x
CS616							x
TRIME-PICO64/32				x			x								x
SMT100				x			x
TDR-100							x								x
Niphargus-ADT7410/20		x
SLT5006			x			x								x
HT-01DV		x				x
WaterScout SMEC 300	x					x								x
10HS						x
single-depth Sensoterra										x
SKU:SEN0193						x
WaterScout SM100						x
YL100					x
YL69					x
ThetaProbe ML3	x					x
Thetaprobe ML2X										x
SM300	x					x
TDR SoilVue 10	x						x								x
TEROS 54				x					x
TEROS 12	x								x					x
TEROS 10						x
STEMMA						x
UGT582												x
200SS WATERMARK					x
TDR 315 H	x						x								x
TDR 315 L	x						x								x
TDR 310 H	x						x								x
CS650	x					x								x
Acc TDT SDI-12								x
VH400						x
AquaFlex				x				x
GroPoint Lite/Profile				x				x
EnviroSCAN									x							x
Drill & Drop				x					x							x
AquaCheck				x		x
EnviroPro				x		x												x
Hydraprobe	x									x							x
Hydraprobe II	x									x							x
PR2 Profile						x
LM393					x
GS3	x					x								x
EM500-SMTC	x					x												x
PM-IO-5-SM LoRaWAN IO module				x		x												x
Atech 8 in 1 soil sensor				x									x					x	x
THERM200		x

## Sheet: TEMP
SENSOR MODEL NAME	MIN TEMPERATURE	MAX TEMPERATURE	RESOLUTION	ACCURACY	REFERENCE
JXCT 7in1	-40°C	+80°C	0.1 °C	±0.5 °C	Soetedjo and Hendriarianti 2023
JXCT JXBS 3in1	-40°C	+80°C	0.1 °C	±0.5 °C	Aditya 2025
DS18B20	-55°C	+125°C		±0.5°C	Soetedjo and Hendriarianti 2023, Oates 2016
TDT SI.99 Aquaflex	-10°C	+50°C	-	±0.5℃	Poltoradnev 2016
5TE	-40°C	+50°C	0.1°C	±1°C	Zemni 2019, Kanso 2020, Vera 2022
WET	-5°C	+50°C	-	±1.5°C	Zemni 2019
MEC10	-40°C	+80°C	-	-	Aziz 2021
CS655	-50°C	+70°C	0.001°C	±0.1°C (for typical soil temperatures [0 to 40°C] when probe body is buried in soil) ±0.5°C (for full temperature range)	Salehin 2025, Vera 2022
CS650	-50°C	+70°C	0.001°C	±0.1°C (for typical soil temperatures [0 to 40°C] when probe body is buried in soil) ±0.5°C (for full temperature range)	Chavanne and Frangi 2024
TRIME-PICO64	-15°C	+50°C	-	-	Chavanne and Frangi 2024
SMT100	-40°C	+80°C	0.01°C or better (analog version 0.2°C)	Typical ± 0.2°C, max. ± 0.4°C over full range (analog version ± 0.8°C)	Chavanne and Frangi 2024
Niphargus-ADT7410/20	-55°C	+125°C	0.0076 °C	0.5°C for ADT7410 0.25°C for ADT7420	Burlet 2015
SLT5006	-20°C	+60°C	0.0625°C	±0.1°C	Lin 2023
HT-01DV	-40°C	+120°C	-	±0.5°C	Lin 2022
SMEC 300	-50°C	+85°C	0.1 °C	± 0.6 °C %	Chandel 2024
ThetaProbe ML3	0	+40°C	-	±0.5°C (0 to 40°C for temp sensor) ±0.75°C (-20 to +60°C for temp sensor)	Adla 2020, Vera 2022
SM300	0	+40°C	-	±0.5°C	El-Naggar 2020
TDR SoilVue 10	-30°C	+40°C	-	±0.15°C	Chavanne and Frangi 2024, Vera 2022
TEROS 54	-20°C	+60°C	0.03 °C	±0.5 °C from –20°C to +0 °C ±0.25 °C from 0°C to 60 °C	Chavanne and Frangi 2024
TEROS 12	-40°C	+60°C	0.10 °C	±1.0 °C from -40 to 0 °C ±0.5 °C from 0 to +60 °C	Vera 2022, Ramson 2021
TDR 315 H	-40°C	+55°C	0.10 °C	±0.25 °C from +5 to +35 °C ±0.5 °C from -15 to +55 °C	Vera 2022
TDR 315 L	-40°C	+60°C	0.10 °C	-	Wilson 2020
TDR 310 H	-40°C	+55°C	0.10 °C	±0.25 °C from +5 to +35 °C ±0.5 °C from -15 to +55 °C	Vera 2022
CS650	-50°C	+70°C	0.001°C	±0.1°C (for typical soil temperatures [0 to 40°C] when probe body is buried in soil) ±0.5°C (for full temperature range)	Vera 2022
AquaFlex	-	-	-	-	Vera 2022
GroPoint Lite/Profile	-20°C	+70°C	-	±0.5°C	Vera 2022
Drill & Drop	-20°C	+60°C	0.3°C	±2 °C at 25 °C	Vera 2022
AquaCheck	-20°C	+50°C	-	~±5% soil specific calibration recommended	Vera 2022
EnviroPro	-7°C	+60°C	0.01 °C	±1 °C at 25 °C	Vera 2022
Hydraprobe	-10°C (-40°C)	+60°C	-	± 0.3°C	Vera 2022
Hydraprobe II	-10°C	+65°C	-	± 0.1°C	Wilson 2020
GS3	-40°C	+60°C	0.1°C	±1°C	Banon 2021
EM500-SMTC	-40°C	+80°C	0.1°C	±0.5°C	Belli 2025
PM-IO-5-SM LoRaWAN IO module	-20°C	+70°C	0.1°C	±3%	Jamshidi 2025
Atech 8 in 1 soil sensor	-40°C	+85°C	-	±1.0°C	Shahab 2025
THERM200	-40°C	+85°C	-	±0.5°C	Todd 2025

## Sheet: MOIST
MODEL NAME	MIN MOISTURE	MAX MOISTURE	RESOLUTION	ACCURACY	REFERENCE
JXCT 7in1	0% RH	100% RH	0.1% RH	Within 0–53% ±3%; within 53–100% ±5%	Soetedjo and Hendriarianti 2023
JXCT JXBS 3in1	0% RH	100% RH	0.1% RH	Within 0–53% ±3%; within 53–100% ±5%	Aditya 2025
FC28	0	1023	-	-	Soetedjo and Hendriarianti 2023
TDT SI.99 Aquaflex	0% VMC	60% VMC	-	±2%	Poltoradnev 2016
SDI-12	-	-	-	±5.62%VWC	González-Teruel 2019
5TE	0% VMC	100% VMC	0.08% VWC from 0 – 50% VWC	Generic calibration: ± 3% VWC; Medium specific calibration: ± 2% VWC	Zemni 2019, Kanso 2020, Vera 2022
WET	0% VWC	100% VWC	-	±3% VWC	Zemni 2019
EC-5	0% VMC	100% VMC	0.1% VWC in mineral soils, 0.25% in growing media	Generic calibration: ±3% VWC typical in mineral soils that have solution EC <8 dS/m; Medium specific calibration: ±2% VWC in any porous medium	Kanso 2020, Bañón 2022, Wu 2014, Iwata 2017, Bean 2018
EC-20	0% VWC	40% VWC	0.2% VWC	±4% EC < 0.5 dS/m ±2% (with soil-specific calibration)	Dominguez-nino 2019
MEC10	0%	A: 50% B: 100%	-	-	Aziz 2021
CSR-1000	-	-	-	-	Heistermann 2022
CSR-1000-B	-	-	-	-	Heistermann 2022
CSR-2000-B	-	-	-	-	Heistermann 2022
B-E1-4	-	-	-	-	Heistermann 2022
CS655	0% VWC	100% VWC	-	±3% (typical with factory VWC model) where solution EC < 10 dS/m ±1% (with soil-specific calibration) where solution EC < 3 dS/m	Salehin 2025, Vera 2022
CS650	0% VWC	100% VWC	-	±1% (with soil-specific calibration) ±3% (typical with factory VWC model) where solution EC < 3 dS/m	Chavanne and Frangi 2024
CS616	0% VWC	Saturation	-	±2.5% VWC (using standard calibration with bulk EC of ≤ 0.5 dS m-1, bulk density of ≤ 1.55 g cm-3, and measurement range of 0% to 50% VWC)	Chavanne and Frangi 2024
TRIME-PICO64	0% VWC	100% VWC	-	-	Chavanne and Frangi 2024
SMT100	0% VWC	60% VWC (up to 100% volumetric water content with limited accuracy)	0.1% VWC	Using factory calibration up to ± 3% (VWC) in mineral soils with moderate salinity from 0 to 50% VWC Using medium specific calibration up to ± 1% (VWC)	Chavanne and Frangi 2024
TDR-100	-	-	-	-	Neog 2022
SLT5006	0% VWC	60% VWC	0.1% VWC	±3%	Lin 2023
HT-01DV	0% RH	100% RH	-	±2.5% RH	Lin 2022
WaterScout SMEC 300	0% RH	100% RH	0.1% RH	± 3% RH	Chandel 2024, Adla 2020
10HS	0% VWC	Mineral Soil Calibration: 57% VWC Soilless Media Calibration: 69% VWC	0.08% VWC in mineral soils from 0%−50% VWC	With standard calibration equation 3% VWC typical in mineral soils that have solution EC <10 dS/m With soil-specific calibration ±2% VWC is typical in any soil	Fares 2016, Domínguez-Niño 2019, Vera 2022
single-depth Sensoterra	0%	Maximum water capacity of the soil by total volume - e.g. 53% for clay or 40% for sand.	~ 0.1 %	±1.5 moisture percentage at pF : ≥ 2, when using a Sensoterra calibration curve that matches the soil type	Peddinti 2020, Chavanne and Frangi 2024
SKU:SEN0193	0% RH	100% RH	-	-	Ahmad 2022
WaterScout SM100	0% VWC	Saturation	0.1% VWC	3% VWC at EC < 8 mS/cm	Adla 2020
YL100	-	-	-	-	Adla 2020
YL69	-	-	-	-	Adla 2020
ThetaProbe ML3	0% VWC	Full accuracy over: 50% VWC Full range : 100% VWC	-	±1% VMC With soil-specific calibration	Adla 2020, Vera 2022
Thetaprobe ML2X	0% VMC	100% VMC	-	±1% VMC 0 to 40°C, ±2% VMC 40 to 70°C	Wilson 2020
SM300	0% VWC	100% VWC	-	±2.5% VMC over 0 to 50% VMC and 0-60°C	El-Naggar 2020
TDR SoilVue 10	0% VWC	100% VWC	-	±1.5% typical with most soils	Chavanne and Frangi 2024, Vera 2022
TEROS 54	0% VWC	Mineral Soil Calibration: 70% VWC Soilless media calibration: 100% VWC	0.1% VWC	Generic Calibration: ±5% VWC typical in mineral soils that have solution EC < 8 dS/m Medium Specific Calibration: ±2–3% VWC in any porous medium	Chavanne and Frangi 2024
TEROS 12	0% VWC	Mineral Soil Calibration: 70% VWC Soilless media calibration: 100% VWC	0.1% VWC	Generic Calibration: ±3% VWC typical in mineral soils that have solution EC < 8 μS/m Medium Specific Calibration: ±1–2% VWC in any porous medium	Vera 2022, Ramson 2021
TEROS 10	Mineral Soil Calibration: 0% VWC; Soilless Media Calibration: 0%	Mineral Soil Calibration: 64% VWC; Soilless Media Calibration: 70%	0.001%	Mineral Soil Calibration: ±0.03% typical in mineral soils that have solution EC <8000 µS/cm; Soilless Media Calibration: ±0.05% typical in media that has a solution EC <8000 µS/cm; Medium Specific Calibration: ±0.01–0.02% in any porous medium	De Clercq 2025
STEMMA	200	2000	-	-	Yin 2021, Faqir 2024
UGT582	-	-	-	-	Faqir 2024
200SS WATERMARK	0 centibar	239 centibar	-	-	Zinkernagel 2020, Bondesan 2023
TDR 315 H	0% VWC	100% VWC	0.1% VWC	±2.0%FS	Vera 2022
TDR 315 L	0% VWC	100% VWC	0.1% VWC	-	Wilson 2020
TDR 305 H	0% VWC	100% VWC	0.1% VWC	±3.0%FS	Vera 2022
CS650	0% VWC	100% VWC	-	±3% (typical with factory VWC model) where solution EC < 3 dS/m ±1% (with soil-specific calibration)	Vera 2022
Acc TDT SDI-12	0% VWC	100% VWC	0.06% VWC	±2%	Vera 2022, Evett 2020
VH400	0%	Maximum water capacity of the soil	-	±2% at 25°C	Vera 2022
AquaFlex	-	-	-	-	Vera 2022
GroPoint Lite/Profile	0% VMC	100% VMC	-	±2.0% from 8% to 42% VMC in laboratory conditions	Vera 2022
EnviroSCAN	0% VWC	65% VWC	0.1 mm of soil moisture per 100 mm of soil	±0.1% VWC	Vera 2022
Drill & Drop	-	-	0.00001%	±0.03% CV	Vera 2022
AquaCheck	0%	Saturation (depending on calibration)	-	~ ±5%, soil specific calibration recommended	Vera 2022
EnviroPro	-	-	0.01% VWC	2% at 0% VWC to 50% VWC (*with respect to dielectric)	Vera 2022
Hydraprobe	-	-	-	± 0.01 WFV for most soils ± 0.03 WVF max for fine textured soils	Vera 2022
Hydraprobe II	Dry	Saturated	-	± 0.03 WFV in typical soil	Wilson 2020
PR2 Profile	0% VMC	Accuracy figures 40% VMC Full range 100% VMC	-	±4% VMC, 0 to 40°C Typical, after calibration to a specific soil type ±6% VMC, 0 to 40°C Typical, using the generalised soil calibration in 'normal' soils	Vera 2022
LM393	-	-	-	-	Mühlbauer 2022
GS3	1 (εa)	80 (εa)	0.1 εa (unitless) from 1–20	±1 εa (unitless)	Banon 2021
EM500-SMTC	0% RH	100% RH	0.01% RH	±2% RH (0~50% RH), ±3% RH (50%~100% RH)	Belli 2025
PM-IO-5-SM LoRaWAN IO module	1 (ε)	80 (ε)	0.1 ε	±5%	Jamshidi 2025
Atech 8 in 1 soil sensor	0% RH	100% RH	-	±5%	Shahab 2025
T-Higrow	-	-	-	-	Abdelal 2024

## Sheet: EC
MODEL NAME	MIN EC	MAX EC	RESOLUTION	ACCURACY	REFERENCE
JXCT 7in1	0 µS/cm	10000 µS/cm	10 µs/cm	-	Soetedjo and Hendriarianti 2023
JXCT JXBS 3in1	0 µS/cm	10000 µS/cm	10 µs/cm	-	Aditya 2025
5TE	0 μS/cm	23000 μS/cm	10 μS/cm from 0 to 7000 μS/cm, 50 μS/cm from 7000 to 23000 μS/cm	±10% from 0 to 7000 μS/cm, user calibration required from 7000 to 23000 μS/cm	Zemni 2019, Kanso 2020, Vera 2022
WET	0 μS/cm	3000 μS/cm	-	±10% or ±20%	Zemni 2019
MEC10	0 µS/cm	A: 5000 µs/cm B: 10000 µS/cm C: 20000 µS/cm	-	-	Aziz 2021
CS655	0 μS/cm	8000 μS/cm	-	±(5% of reading + 50 μS/cm)	Salehin 2025, Vera 2022
CS650	0 μS/cm	3000 μS/cm	-	±(5% of reading + 50 μS/cm)	Chavanne and Frangi 2024
TRIME-PICO64	0 μS/cm	10000 µS/cm	-	-	Chavanne and Frangi 2024
TDR-100	-	.	.	.	Neog 2022
SLT5006	0 μS/cm	5000 μS/cm	1 μS/cm	±3%	Lin 2023
SMEC 300	0 μS/cm	10000 μS/cm	10 μS/cm	±2%	Chandel 2024
ThetaProbe ML3	500 μS/cm	5000 μS/cm Can be calibrated up to 20000 μS/cm	-	<3.5% from 5% to 40%	Adla 2020, Vera 2022
TDR SoilVue 10	0 μS/cm	10000 μS/cm	-	±2% from 0 to 2500 μS/cm ±5% full range	Chavanne and Frangi 2024, Vera 2022
TEROS 12	0 μS/cm	20000 μS/cm	1 μS/cm	±(5% + 10 μS/cm) from 0–10000 μS/cm ±8% from 10000–20000 μS/cm	Vera 2022, Ramson 2021
TDR 315 H	0 μS/cm	2000 μS/cm	1 μS/cm	±25 μS/cm from 0–1000 μS/cm ±2.5% from 1000–2000 μS/cm	Vera 2022
TDR 315 L	0 μS/cm	5000 μS/cm	Depends on reading range	-	Wilson 2020
TDR 310 H	0 μS/cm	2000 μS/cm	1 μS/cm	±25 μS/cm from 0–1000 μS/cm ±2.5% from 1000–2000 μS/cm	Vera 2022
CS650	0 μS/cm	3000 μS/cm	-	±(5% of reading + 50 μS/cm)	Vera 2022
EnviroSCAN	0 μS/cm	17000 μS/cm	-	-	Vera 2022
Drill & Drop	-	-	0.0003%	±0.2% CV	Vera 2022
EnviroPro	0 μS/cm	6000 μS/cm	1 μS/cm	5% at 0-4000 μS/cm at 10%-30% VWC	Vera 2022
Hydraprobe	100 μS/cm	15000 μS/cm	-	±2.0% or 200 μS/cm	Vera 2022
Hydraprobe II	100 μS/cm	15000 μS/cm	-	±2.0% or 50 μS/cm	Wilson 2020
GS3	0 μS/cm	25000 μS/cm	1 μS/cm from 0 to 23000 μS/cm	±5% from 0 to 5000 μS/cm, ±10% from 5000 to 23000 μS/cm, user calibration required above 10000 μS/cm	Banon 2021
EM500-SMTC	0 μS/cm	20000 μS/cm	10 μS/cm (0~10000 μS/cm), 50 μS/cm (10000~20000 μS/cm)	±3% (0~10000 μS/cm), ±5% (10000~20000 μS/cm)	Belli 2025
PM-IO-5-SM LoRaWAN IO module	0 μS/cm	3000 μS/cm	0.1 μS/cm	±20%	Jamshidi 2025
Atech 8 in 1 soil sensor	1 μS/cm	10000 μS/cm	-	±5%	Shahab 2025

## Sheet: PH
MODEL NAME	MIN PH	MAX PH	RESOLUTION	ACCURACY	REFERENCE
JXCT	3	9	0.01	±0.3	Soetedjo and Hendriarianti 2023
Atech 8 in 1 soil sensor	0	14	-	±10%	Shahab 2025
